# Supplementary material for: BdNub Is Essential for Maintaining gut Immunity and Microbiome Homeostasis in Bactrocera dorsalis
Source: Insects. 2023 Feb 10;14(2):178. doi: 10.3390/insects14020178 (PMC9964267; doi:10.3390/insects14020178)
Supplement: Supplementary file 1 [file insects-14-00178-s001.zip]

Archive with 1 entries (1 files):
- insects-2127451-supplementary.pdf
